# Supplementary material for: Comparison between In Vitro Chemical and Ex Vivo Biological Assays to Evaluate Antioxidant Capacity of Botanical Extracts
Source: Antioxidants (Basel). 2021 Jul 17;10(7):1136. doi: 10.3390/antiox10071136 (PMC8301118; doi:10.3390/antiox10071136)
Supplement: Supplementary file 1 [file antioxidants-10-01136-s001.zip]

Archive with 1 entries (1 files):
- antioxidants-1268641-supplementary.pdf
